# Supplementary material for: Detecting differences in the topology of scale-free networks grown under time-dynamic topological fitness
Source: Sci Rep. 2020 Jun 30;10:10630. doi: 10.1038/s41598-020-67156-6 (PMC7326985; doi:10.1038/s41598-020-67156-6)
Supplement: Supplementary file 1 — Supplementary files. [file 41598_2020_67156_MOESM1_ESM.m]

function [BC BC2]=betweenness_bin_norm(G)
%BETWEENNESS_BIN    Node betweenness centrality
%
%   BC = betweenness_bin(A);
%
%   Node betweenness centrality is the fraction of all shortest paths in 
%   the network that contain a given node. Nodes with high values of 
%   betweenness centrality participate in a large number of shortest paths.
%
%   Input:      A,      binary (directed/undirected) connection matrix.
%
%   Output:     BC,     node betweenness centrality vector.
%               BC2,    node betweenness centrality array with source ranking.
%
%   Note: Betweenness centrality may be normalised to the range [0,1] as
%   BC/[(N-1)(N-2)], where N is the number of nodes in the network.
%
%   Reference: Kintali (2008) arXiv:0809.1906v2 [cs.DS]
%              (generalization to directed and disconnected graphs)
%
%
%   Mika Rubinov, UNSW/U Cambridge, 2007-2012
%   Modified (divided to the number of paths, so as CB to lie witin the interval 0-1)
%   Dimitrios Tsiotas, PhD, Jun 2017


n=length(G);                %number of nodes
I=eye(n)~=0;                %logical identity matrix
d=1;                     	%path length
NPd=G;                      %number of paths of length |d|
NSPd=NPd;                  	%number of shortest paths of length |d|
NSP=NSPd; NSP(I)=1;        	%number of shortest paths of any length
L=NSPd; L(I)=1;           	%length of shortest paths

%calculate NSP and L
while find(NSPd,1);
    d=d+1;
    NPd=NPd*G;
    NSPd=NPd.*(L==0);
    NSP=NSP+NSPd;
    L=L+d.*(NSPd~=0);
end
L(~L)=inf; L(I)=0;          %L for disconnected vertices is inf
NSP(~NSP)=1;                %NSP for disconnected vertices is 1

Gt=G.';
DP=zeros(n);            	%vertex on vertex dependency
diam=d-1;                  	%graph diameter

%calculate DP
for d=diam:-1:2
    DPd1=(((L==d).*(1+DP)./NSP)*Gt).*((L==(d-1)).*NSP);
    DP=DP + DPd1;           %DPd1: dependencies on vertices |d-1| from source
end
    BC=sum(DP,1);               %compute betweenness
BC=BC/(n*(n-1));                % divide to the number of paths
BC=BC';
rank=(1:n)';
BCR=[BC rank];
BC2=BCR;
BC2=sortrows(BC,-1);
