# Supplementary material for: Detecting differences in the topology of scale-free networks grown under time-dynamic topological fitness
Source: Sci Rep. 2020 Jun 30;10:10630. doi: 10.1038/s41598-020-67156-6 (PMC7326985; doi:10.1038/s41598-020-67156-6)
Supplement: Supplementary file 2 — Supplementary data 1. [file 41598_2020_67156_MOESM2_ESM.m]

function [ CC ] = closeness_und_bin( G )
%CLOSENESS_WEI_UND this function calculates the closeness cetrality (undirected) 
% of each node from a given graph [nxn matrix]
%   INPUTS: the adjacency or distance weights matrix
%   OUTPUTS: a vector with scores of closeness centrality of each node,
%   according to the given shorting of the input matric
%   Developed by Dimitrios K. Tsiotas, PhD, 16 March 2016
% REFERENCE:
%   Tsiotas, D., Polyzos, S., (2013) �Introducing a new centralities measure 
%   from the interregional road transportation network analysis in Greece�, 
%   Annals of Operations Research, 227(1), pp.93-127.

ADJ=G;
ADJ(ADJ>0)=1;
n=size(ADJ);
ADJ(ADJ==0)=NaN;
D=distance_wei(ADJ);
D(isinf(D))=NaN;
if n(1)~=n(2);
    'The input matrix does not refer to a graph. Calculations cannot be done'
else
    n=n(1);
    CC=(n./nansum(D))';
end
CC(isinf(CC))=NaN;
