# Supplementary material for: Detecting differences in the topology of scale-free networks grown under time-dynamic topological fitness
Source: Sci Rep. 2020 Jun 30;10:10630. doi: 10.1038/s41598-020-67156-6 (PMC7326985; doi:10.1038/s41598-020-67156-6)
Supplement: Supplementary file 3 — Supplementary data 1. [file 41598_2020_67156_MOESM3_ESM.m]

function C=clustering_coef_bu(G)
%CLUSTERING_COEF_BU     Clustering coefficient
%
%   C = clustering_coef_bu(A);
%
%   The clustering coefficient is the fraction of triangles around a node
%   (equiv. the fraction of node�s neighbors that are neighbors of each other).
%
%   Input:      A,      binary undirected connection matrix
%
%   Output:     C,      clustering coefficient vector
%
%   Reference: Watts and Strogatz (1998) Nature 393:440-442.
%
%
%   Mika Rubinov, UNSW, 2007-2010

n=length(G);
C=zeros(n,1);

for u=1:n
    V=find(G(u,:));
    k=length(V);
    if k>=2;                %degree must be at least 2
        S=G(V,V);
        C(u)=sum(S(:))/(k^2-k);
    end
end
