# Supplementary material for: Detecting differences in the topology of scale-free networks grown under time-dynamic topological fitness
Source: Sci Rep. 2020 Jun 30;10:10630. doi: 10.1038/s41598-020-67156-6 (PMC7326985; doi:10.1038/s41598-020-67156-6)
Supplement: Supplementary file 4 — Supplementary data 1. [file 41598_2020_67156_MOESM4_ESM.m]

function [deg] = degrees_und(CIJ)
%DEGREES_UND        Degree
%
%   deg = degrees_und(CIJ);
%
%   Node degree is the number of links connected to the node.
%
%   Input:      CIJ,    undirected (binary/weighted) connection matrix
%
%   Output:     deg,    node degree
%
%   Note: Weight information is discarded.
%
%
%   Olaf Sporns, Indiana University, 2002/2006/2008


% ensure CIJ is binary...
CIJ = double(CIJ~=0);

deg = sum(CIJ);
