# Supplementary material for: Detecting differences in the topology of scale-free networks grown under time-dynamic topological fitness
Source: Sci Rep. 2020 Jun 30;10:10630. doi: 10.1038/s41598-020-67156-6 (PMC7326985; doi:10.1038/s41598-020-67156-6)
Supplement: Supplementary file 7 — Supplementary data 1. [file 41598_2020_67156_MOESM7_ESM.m]

function [ ADJ ] = tvt_fitness( n, mo, c )
% TIME VARIANT TOPOLOGICAL (TVT) FITNESS: This function generates a graph grown with time variant topological fitness under the control of degree(k), clustering coefficient (c), betweenness centrality (cb), closeness centrality (cc), and eigenvector centrality (ce).
%
%   INPUTS
%       n: number of nodes at the final network
%       mo: number of links added with every new node
%       c: conrol attribute for preferential attachment
%           c=1:    degree
%           c=2:    clustering coefficient
%           c=3:    betweenness centrality
%           c=4:    closeness centrality
%           c=5:    eigenvector centrality
%
%   OUTPUTS
%       ADJ: the adjacency matrix of the generated fitness model.
%
%   Developed by Dimitrios Tsiotas, PhD, 30 June 2019

tic
ADJ=zeros(n);
nodes=[1:n]';
%   Create randomly the first connection
eo1=randi([1,n]);     %chooses randomly an integer from the interval [1,n]
eo2=randi(setdiff([1,n],eo1));     % chooses randomly an integer from the interval [1,n]-e1
ADJ(eo1,eo2)=1;
%   end of loop
Po=zeros(n,1)+(1/n);
%   Attribute: Degree -----------------------------------------------------
if c==1
for i=1:n
    for j=1:mo        
        P=degrees_und(ADJ);
        P=P/sum(P)+Po';                         % Po is uniform probability to connect and P/sum(P) is additional preferential probability
        P=P/sum(P);
        e1=find(rand<cumsum(P),1,'first');      % preferentially chooses an integer from the interval [1,n] 
        P([e1])=[];                             % removes previous node from the selection
        e2=find(rand<cumsum(P),1,'first');
        ADJ(e1,e2)=1;
    end
end
end
%   Attribute: Degree END--------------------------------------------------
%   Attribute: Clustering -------------------------------------------------
if c==2
for i=1:n
    for j=1:mo        
        P=clustering_coef_bu(ADJ);        
        P=P/sum(P);P(isnan(P))=0;               
        P=P+Po;                                 % Po is uniform probability to connect and P is additional preferential probability
        P=P/sum(P);        
        e1=find(rand<cumsum(P),1,'first');      % preferentially chooses an integer from the interval [1,n] 
        P([e1])=[];                             % removes previous node from the selection
        e2=find(rand<cumsum(P),1,'first');
        ADJ(e1,e2)=1;
    end
end
end
%   Attribute: Clustering END----------------------------------------------
%   Attribute: Betweenness-------------------------------------------------
if c==3
for i=1:n
    for j=1:mo        
        P=betweenness_bin(ADJ);
        P=P/sum(P);P(isnan(P))=0;               
        P=P+Po;                                 % Po is uniform probability to connect and P is additional preferential probability
        P=P/sum(P); 
        e1=find(rand<cumsum(P),1,'first');      % preferentially chooses an integer from the interval [1,n] 
        P([e1])=[];                             % removes previous node from the selection
        e2=find(rand<cumsum(P),1,'first');
        ADJ(e1,e2)=1;
    end
end
end
%   Attribute: Betweenness END---------------------------------------------
%   Attribute: Closeness---------------------------------------------------
if c==4
for i=1:n
    for j=1:mo        
        P=closeness_und_bin(ADJ);
        P=P/sum(P);P(isnan(P))=0;
        P=P+Po;                                 % Po is uniform probability to connect and P is additional preferential probability
        P=P/sum(P); 
        e1=find(rand<cumsum(P),1,'first');      % preferentially chooses an integer from the interval [1,n] 
        P([e1])=[];                             % removes previous node from the selection
        e2=find(rand<cumsum(P),1,'first');
        ADJ(e1,e2)=1;
    end
end
end
%   Attribute: Closeness END-----------------------------------------------
%   Attribute: Eigenvector-------------------------------------------------
if c==5
for i=1:n
    for j=1:mo        
        P=eigenvector_centrality_und(ADJ);
        P=P/sum(P);P(isnan(P))=0;
        P=P+Po;                                 % Po is uniform probability to connect and P is additional preferential probability
        P=P/sum(P); 
        e1=find(rand<cumsum(P),1,'first');      % preferentially chooses an integer from the interval [1,n] 
        P([e1])=[];                             % removes previous node from the selection
        e2=find(rand<cumsum(P),1,'first');
        ADJ(e1,e2)=1;
    end
end
end
%   Attribute: Eigenvector END---------------------------------------------
toc
end
